# Supplementary material for: Combining host-derived biomarkers with patient characteristics improves signature performance in predicting tuberculosis treatment outcomes
Source: Commun Biol. 2020 Jul 9;3:359. doi: 10.1038/s42003-020-1087-x (PMC7347567; doi:10.1038/s42003-020-1087-x)
Supplement: Supplementary file 2 — Supplementary Data 1 [file 42003_2020_1087_MOESM2_ESM.xlsx]

## Sheet: Sheet1
	Supplementary Data: Genes, gene names and distributions.
	Gene	Gene name
		Panel A
	ABR	Active BCR-Related gene
	BCL2	B-Cell CLL/Lymphoma 2
	BLR1	Burkitt Lymphoma Receptor 1
	CASP8	Cysteine-Aspartic Acid Protease 8
	CCL13	C-C Motif Chemokine Ligand 13
	CCL19	C-C Motif Chemokine Ligand 19
	CD4	CD4 Molecule
	CD14	CD14 Molecule
	CD19	CD19 Molecule
	CD163	CD163 Molecule
	CTLA4	Cytotoxic T-lymphocyte Antigen 4
	FASLG	Fas Ligand
	FOXP3	Forkhead Box P3
	FPR1	Formyl Peptide Receptor 1
	IL4	Interleukin 4
	IL4d2	Interleukin 4 Delta 2
	IL7R	Interleukin 7 Receptor
	LTF	Lacto-transferrin
	MARCO	Macrophage Receptor
	MMP9	Matrix Metallo-Peptidase 9
	NCAM1	Neural Cell Adhesion Molecule 1
	RAB13	Ras Related Protein-13
	RAB24	Ras Related Protein-24
	RAB33A	Ras Related Protein-33A
	SEC14L1	SEC14 Cytosolic Factor Family
	SPP1	Secreted Phosphoprotein 1
	TGFBR2	Transforming Growth Factor Beta Receptor 2
	TIMP2	Tissue Inhibitor of Metallo-proteinases 2
	TNFRSF1A	TNF Receptor Superfamily Member 1A
	TNFRSF1B	TNF Receptor Superfamily Member 1B
		Panel B
	AIRE	Autoimmune regulator
	AREG	Amphiregulin
	BPI	Bactericidal/Permeability-Increasing Protein
	CAMTA1	Calmodulin Binding Transcription Activator 1
	CCL2	C-C Motif Chemokine Ligand 2
	CCL22	C-C Motif Chemokine Ligand 22
	CCL4	C-C Motif Chemokine Ligand 4
	CCL5	C-C Motif Chemokine Ligand 5
	CCR7	C-C Motif Chemokine Receptor 7
	CD209	CD209 Molecule
	CD3E	CD3e Molecule
	CD8A	CD8a Molecule
	CLEC7A	C-Type Lectin Domain Family 7 Member A
	CXCL13	C-X-C Motif Chemokine Ligand 13
	FCGR1A	Fc Fragment Of IgG Receptor Ia
	FLCN1	Folliculin
	GATA3	GATA Binding Protein 3
	GNLY	Granulysin
	GZMA	Granzyme A
	GZMB	Granzyme B
	IFNG	Interferon Gamma
	IL2	Interleukin2
	IL5	Interleukin 5
	IL9	Interleukin 9
	IL10	Interleukin 10
	IL13	Interleukin 13
	IL15	Interleukin 15
	IL12A	Interleukin 12A
	IL17A	Interleukin 17A
	IL23A	Interleukin 23A
	IL1B	Interleukin 1B
	IL12B	Interleukin 12B
	LAG3	Lymphocyte Activating 3
	MRC1	Mannose Receptor C-Type 1
	MRC2	Mannose Receptor C-Type 2
	NEDD4L	Neural Precursor Cell Expressed, Developmentally
		Down-Regulated 4-Like, E3 Ubiquitin Protein Ligase
	NLRC4	NLR Family CARD Domain Containing 4
	NLRP1	NLR Family Pyrin Domain Containing 1
	NLRP2	NLR Family Pyrin Domain Containing 2
	NLRP3	NLR Family Pyrin Domain Containing 3
	NLRP4	NLR Family Pyrin Domain Containing 4
	NLRP6	NLR Family Pyrin Domain Containing 6
	NLRP7	NLR Family Pyrin Domain Containing 7
	NLRP10	NLR Family Pyrin Domain Containing 10
	NLRP11	NLR Family Pyrin Domain Containing 11
	NLRP12	NLR Family Pyrin Domain Containing 12
	NLRP13	NLR Family Pyrin Domain Containing 13
	NOD1	Nucleotide Binding Oligomerization Domain Containing 1
	NOD2	Nucleotide Binding Oligomerization Domain Containing 2
	PRF1	Perforin 1
	PTPRCv1	Protein tyrosine phosphatase receptor type Cv1
	PTPRCv2	protein tyrosine phosphatase receptor type Cv2
	RORC	RAR Related Orphan Receptor C
	TAGAP	T-Cell Activation RhoGTPase Activating Protein
	TBC1D7	TBC1 Domain Family Member 7
	TBX21	T-Box 21
	TGFB1	Transforming Growth Factor Beta 1
	TLR1	Toll Like Receptor 1
	TLR2	Toll Like Receptor 2
	TLR3	Toll Like Receptor 3
	TLR4	Toll Like Receptor 4
	TLR5	Toll Like Receptor 5
	TLR6	Toll Like Receptor 6
	TLR7	Toll Like Receptor 7
	TLR8	Toll Like Receptor 8
	TLR9	Toll Like Receptor 9
	TLR10	Toll Like Receptor 10
	TNF	Tumor Necrosis Factor
	TNFRSF18	TNF Receptor Superfamily Member 18
	TWIST1	Twist Family BHLH Transcription Factor 1
	ZNF331	Zinc Finger Protein 331
	ZNF532	Zinc Finger Protein 532
		Panel C
	ASAP1	ArfGAP With SH3 Domain, Ankyrin Repeat And PH Domain 1
	B2M	Beta-2-Microglobulin
	BMP6	Bone Morphogenetic Protein 6
	CCL11	C-X-C Motif Chemokine Ligand 11
	CCL3	C-C Motif Chemokine Ligand 3
	CD274	CD274 Molecule
	CX3CL1	C-X3-C Motif Chemokine Ligand 1
	CXCL9	C-X-C Motif Chemokine Ligand 9
	CXCL10	C-X-C Motif Chemokine Ligand 10
	DSE	Dermatan Sulfate Epimerase
	EGF	Epidermal Growth Factor
	GBP1	Guanylate Binding Protein 1
	GBP2	Guanylate Binding Protein 2
	GBP5	Guanylate Binding Protein 5
	GUSB	Glucuronidase Beta
	HCK	HCK Proto-Oncogene, Src Family Tyrosine Kinase
	HPRT	Hypoxanthine Phosphoribosyltransferase 1
	IFI6	Interferon Alpha Inducible Protein 6
	IFI16	Interferon Gamma Inducible Protein 16
	IFI35	Interferon Induced Protein 35
	IFI44	Interferon Induced Protein 44
	IFI44L	Interferon Induced Protein 44 Like
	IFIH1	Interferon Induced With Helicase C Domain 1
	IFIT2	Interferon Induced Protein With Tetratricopeptide Repeats 2
	IFIT3	Interferon Induced Protein With Tetratricopeptide Repeats 3
	IFIT5	Interferon Induced Protein With Tetratricopeptide Repeats 5
	IFITM3	Interferon Induced Transmembrane Protein 3
	IL6	Interleukin 6
	INDO	Indoleamine 2,3-Dioxygenase 1
	IRF7	Interferon Regulatory Factor 7
	KIF1B	Kinesin Family Member 1B
	LYN	LYN Proto-Oncogene, Src Family Tyrosine Kinase
	OAS1	2'-5'-Oligoadenylate Synthetase 1
	OAS2	2'-5'-Oligoadenylate Synthetase 2
	OAS3	2'-5'-Oligoadenylate Synthetase 3
	SLAMF7	SLAM Family Member 7
	SOCS1	Suppressor Of Cytokine Signaling 1
	STAT1	Signal Transducer And Activator Of Transcription 1
	STAT2	Signal Transducer And Activator Of Transcription 2
	TAP1	Transporter 1, ATP Binding Cassette Subfamily B Member
	TAP2	Transporter 2, ATP Binding Cassette Subfamily B Member
	TNIP1	TNFAIP3 Interacting Protein 1
	VEGF	Vascular Endothelial Growth Factor A
